# Supplementary material for: Apparent diffusion coefficient histogram in breast cancer brain metastases may predict their biological subtype and progression
Source: Sci Rep. 2018 Jul 2;8:9947. doi: 10.1038/s41598-018-28315-y (PMC6028481; doi:10.1038/s41598-018-28315-y)
Supplement: Supplementary file 2 — Dataset 1 [file 41598_2018_28315_MOESM2_ESM.xlsx]

## Sheet: Sheet1
number	age	Age diagnosis	sex	peak height	peak location	25th percentile	50th percentile	75th percentile	SD	skewness	kurtosis	mean ADC	median ADC	op date	brain MRI	Duration	Initial stage		KI index	histology	Histological type	Surgery	Surgery_CA	Systemic therapy after BM	Systemic_CA	Radiation therapy for BM	RT_CA	ER	PR	luminalA	Luminal B	HER2	Basal	ER/PR	HER2	Overal survival	month	Status	Progression free survival		status2
1	40	34	1	0.0064	1646.69	1024	1475	1966	670.746	0.0216723	2.43982	1495.58	1475	2008-10-10	2015-07-22	81	IA	1	5	Ductal carcinoma	2	Yes	1	Yes	1	Yes	1	0	0	0	0	1	0	0	1	2017-10-17	27	1	2016-10-31	15	0
2	40	34	1	0.0113	970.64	826	1069	1420	538.016	0.175622	3.10902	1093.18	1069	2009-02-25	2015-08-23	78	i	1	30	Ductal carcinoma	2	Yes	1	Yes	1	Yes	1	0	0	0	0	1	0	0	1	2017-04-14	20	0	2016-05-04	9	0
3	47	46	1	0.0111	821	749	992	1283.5	415.04	-0.128049	2.80079	996.01	992	2009-07-21	2010-08-15	13	IV	4	5	Ductal carcinoma	2	Yes	1	Yes	1	Yes	1	1	0	1	0	0	0	1	0	2012-05-08	21	1	2012-04-09	20	0
4	41	39	1	0.0097	1230	715	1089	1380	532.633	-0.0310318	2.75884	1042.07	1089	2009-09-30	2012-02-01	29	IIIB	3	80	Ductal carcinoma	2	Yes	1	No	0	No	0	0	0	0	0	0	1	0	0	2012-04-11	2	0	2012-04-11	2	1
5	46	45	1	0.0331	831.47	335.75	816	913	310.992	-0.464516	1.56274	670.46	816	2010-01-08	2011-11-02	22	IIIA	3	90	Ductal carcinoma	2	No	0	No	0	Yes	1	1	0	1	0	0	0	1	0	2011-11-10	1	1	2011-11-11	1	1
6	43	42	1	0.0275	846.25	714	843.5	1027	370.752	0.124679	3.7164	856.3	843.5	2010-06-14	2011-06-28	12	IIIB	3	25	Ductal carcinoma	2	Yes	1	Yes	1	Yes	1	0	0	0	0	0	1	0	0	2014-04-09	34	0	2012-05-29	11	0
7	49	49	1	0.0135	880.06	615	916.5	1302	578.957	0.519066	3.14543	978.85	916.5	2011-07-08	2012-01-14	6	IIIC	3	40	Ductal carcinoma	2	No	0	No	0	No	0	0	0	0	0	1	0	0	1	2012-11-01	10	0	2012-11-01	10	1
8	80	78	1	0.0079	1661.13	647	1312.5	1730	655.963	-0.177768	2.00424	1202.3	1312.5	2012-02-09	2014-06-23	28	IV	4	15	Ductal carcinoma	2	Yes	1	Yes	1	No	0	1	1	1	0	0	0	1	0	2015-07-20	13	1	2015-05-11	11	0
9	47	45	1	0.0091	50.03	415	882	1206	522.792	0.264701	2.63354	856.38	882	2012-07-12	2015-01-08	30	IIIA	3	25	Unknown	1	Yes	1	Yes	1	Yes	1	1	1	0	1	0	0	1	1	2017-10-16	33	1	2016-04-04	15	0
10	41	41	1	0.0258	901.21	721	872	976.25	309.892	-1.02336	3.35975	782.54	872	2012-09-19	2013-02-07	5	IIIC	3	40	Ductal carcinoma	2	No	0	No	0	Yes	1	0	0	0	0	0	1	0	0	2013-03-11	1	1	2013-03-11	1	1
11	48	46	1	0.0209	1050	960	1093	1329	421.994	-0.481014	3.5502	1114.28	1093	2012-09-20	2014-07-20	22	IVA	4	30	Ductal carcinoma	2	No	0	Yes	1	Yes	1	0	0	0	0	1	0	0	1	2017-11-23	40	1	2017-11-23	40	1
12	56	54	1	0.0108	789.78	630.5	971	1369	501.12	-0.117336	2.17889	982.66	971	2012-10-19	2015-01-20	27	IIIB	3	40	Ductal carcinoma	2	No	0	Yes	1	Yes	1	0	0	0	0	1	0	0	1	2017-05-09	28	0	2015-10-20	9	0
13	48	48	1	0.0113	908.8	700	974	1282	540.583	0.53477	3.61133	1007.42	974	2013-05-16	2013-04-03	1	II	2	40	Unknown	1	Yes	1	Yes	1	Yes	1	1	1	0	1	0	0	1	1	2015-04-20	24	1	2014-07-08	15	0
14	41	40	1	0.0195	820.45	736	880.5	1055.5	362.174	-0.20835	3.31963	874.26	880.5	2013-05-20	2014-04-28	11	IV	4	15	Ductal carcinoma	2	Yes	1	Yes	1	No	0	0	0	0	0	1	0	0	1	2016-03-04	23	1	2015-01-28	9	0
15	58	58	1	0.0205	891.29	824	946	1100	319.238	-0.448863	4.671	941.23	946	2013-10-30	2013-10-01	1	II	2	60	Ductal carcinoma	2	Yes	1	Yes	1	Yes	1	0	0	0	0	1	0	0	1	2014-03-17	5	1	2014-03-17	5	1
16	53	53	1	0.0094	1277.98	807	1259	1630	640.67	-0.0521725	2.40642	1236.74	1259	2014-11-04	2015-08-07	8	II	2	45	Metaplastic cancer	1	No	0	Yes	1	No	0	0	0	0	0	0	1	0	0	2016-03-01	7	0	2015-12-15	4	0
17	55	55	1	0.0294	148.44	168.5	461	637.75	240.016	-0.0643158	1.55266	421.24	461	2015-04-14	2015-12-11	8	IV	4	30	Ductal carcinoma	2	No	0	Yes	1	Yes	1	1	0	0	1	0	0	1	1	2017-06-25	6	1	2016-04-14	4	0
18	37	37	1	0.0116	801.39	805	1099	1600.25	537.4	-0.00931084	2.34845	1163.25	1099	2015-06-09	2016-01-06	7	III	3	30	Ductal carcinoma	2	Yes	1	Yes	1	No	0	1	0	0	1	0	0	1	1	2017-11-02	22	1	2017-06-27	17	0
19	46	46	1	0.0276	904.32	502.75	892	1024.25	356.214	-0.783601	2.50709	778.1	892	2016-01-13	2016-05-29	4	IV	4	30	Unknown	1	No	0	Yes	1	Yes	1	1	1	1	0	0	0	1	0	2016-12-12	7	0	2016-12-12	7	1
20	53	53	1	0.022	761	632	785	954	327.129	0.243784	3.85385	797.3	785	2009-03-20	2009-07-06	4	II	2	3	Ductal carcinoma	2	No	0	Yes	1	Yes	1	1	1	1	0	0	0	1	0	2012-08-07	37	1	2010-06-17	11	0
21	42	41	1	0.0282	859.58	824	913.5	1071	337.248	-0.0874885	4.31841	934.45	913.5	2010-03-18	2011-09-28	18	I	1	1	Lobular carcinoma	1	Yes	1	Yes	1	Yes	1	0	0	0	0	1	0	0	1	2012-07-02	10	1	2012-04-17	7	0
22	63	63	1	0.021	785	254	666.5	818	316.914	-0.287634	1.6267	551.88	666.5	2015-01-30	2015-09-14	8	III	3	70	Ductal carcinoma	2	No	0	Yes	1	Yes	1	0	0	0	0	1	0	0	1	2015-10-29	1	0	2015-10-29	1	1
23	59	56	1	0.0207	710.77	650.5	773.5	1001	494.347	1.57869	6.41898	891.2	773.5	2013-07-09	2016-08-13	37	II	2	15	Ductal carcinoma	2	Yes	1	Yes	1	Yes	1	1	0	0	1	0	0	1	1	2017-12-18	16	1	2017-12-18	16	1
24	57	53	1	0.0209	1032.3	931.75	1072	1260.5	404.129	-0.384769	4.01432	1059.98	1072	2009-07-17	2013-07-02	48	III	3		Ductal carcinoma	2	No	0	Yes	1	Yes	1	0	0	0	0	1	0	0	1	2017-12-23	53	1	2017-05-04	46	0
25	61	58	1	0.0132	889.63	800	1026.5	1263.5	422.559	-0.313231	3.51782	977.15	1026.5	2013-04-25	2016-04-07	36	III	3	50	Ductal carcinoma	2	Yes	1	Yes	1	No	0	0	0	0	0	0	1	0	0	2017-12-22	20	1	2017-12-22	20	1
26	45	44	1	0.0164	790.72	615.5	797	1015	428.964	0.8388	4.95796	831.85	797	2011-01-07	2015-10-09	57	IV	4	15	Ductal carcinoma	2	No	0	Yes	1	No	0	1	0	1	0	0	0	1	0	2017-07-03	21	1	2015-12-28	2	0
27	57	53	1	0.0134	417.53	381	787	1336	671.075	0.596511	2.31737	933.35	787	2010-07-05	2016-10-10	75	II	2		Ductal carcinoma	2	No	0	Yes	1	Yes	1	1	1	1	0	0	0	1	0	2017-12-22	14	1	2017-06-26	8	0
28	68	65	1	0.0155	713.28	708.5	909	1205.5	416.699	0.43575	3.33196	975.72	909	2016-03-09	2017-04-26	13	II	2	30	Ductal carcinoma	2	Yes	1	Yes	1	Yes	1	1	0	0	1	0	0	1	1	2017-11-16	7	1	2017-11-16	7	1
29	26	21	1	0.0251	870.33	705	838	942	358.925	0.703636	6.28338	830.74	838	2004-04-30	2009-07-28	63	II	2		Unknown	1	No	0	Yes	1	Yes	1	1	1	0	1	0	0	1	1	2010-05-28	10	1	2010-05-28	10	1
30	28	24	1	0.0078	1377.2	1000.75	1376	1743	614.775	-0.0573918	2.87033	1362.43	1376	2005-08-29	2010-02-08	56	II	2		Ductal carcinoma	2	No	0	Yes	1	Yes	1	0	0	0	0	0	1	0	0	2011-04-06	14	0	2010-12-30	10	0
31	57	54	1	0.0149	740.81	716.75	904	1171	390.227	-0.119282	3.03857	919.09	904	2007-07-10	2011-01-04	40	II	2		Ductal carcinoma	2	Yes	1	No	0	No	0	1	0	1	0	0	0	1	0	2011-02-19	1	0	2011-02-19	1	1
32	38	32	1	0.0088	1476.04	881.25	1202	1531.5	493.331	-0.403609	2.74383	1176.82	1202	2007-08-27	2013-11-22	75	II	2		Ductal carcinoma	2	No	0	No	0	Yes	1	1	0	1	0	0	0	1	0	2013-11-22	1	1	2013-11-22	1	1
33	60	59	1	0.0146	879.66	815	1006	1217	376.905	-0.0332931	3.99294	1000.01	1006	2008-02-28	2009-05-04	15	II	2	5	Ductal carcinoma	2	No	0	Yes	1	Yes	1	0	1	0	1	0	0	1	1	2010-04-29	11	1	2009-09-14	4	0
34	46	43	1	0.0157	703.32	606.5	783	997.5	377.975	0.472501	3.36953	820.95	783	2008-06-05	2012-03-23	45	I	1	10	Ductal carcinoma	2	Yes	1	Yes	1	Yes	1	1	0	1	0	0	0	1	0	2014-12-22	33	0	2013-08-14	17	0
35	43	42	1	0.0133	1160	962.75	1197	1421.5	473.079	-0.323617	3.39556	1165.86	1197	2008-08-07	2009-08-18	12	II	2	20	Ductal carcinoma	2	No	0	No	0	No	0	0	0	0	0	0	1	0	0	2009-08-19	1	1	2009-08-19	1	1
36	47	45	1	0.0114	989.17	675	997	1438	583.056	0.327564	2.66449	1051.48	997	2008-10-10	2011-05-19	31	II	2	5	Ductal carcinoma	2	No	0	Yes	1	Yes	1	0	0	0	0	0	1	0	0	2012-03-12	10	0	2012-03-12	10	1
																						17		29		26								18	18
		46
		21
		78
